# Supplementary material for: Does Historical Coexistence with Dingoes Explain Current Avoidance of Domestic Dogs? Island Bandicoots Are Naïve to Dogs, unlike Their Mainland Counterparts
Source: PLoS One. 2016 Sep 7;11(9):e0161447. doi: 10.1371/journal.pone.0161447 (PMC5014422; doi:10.1371/journal.pone.0161447)
Supplement: S1 File — (XLSX) [file pone.0161447.s001.xlsx]

## Sheet: Simplified data set for bandico
RespondentID	Distance_to_bushland	Yard_size	Yard_type	Veg_comp	Fruit_Veg	Veg_cover	Water_regime	Dog_ownership	Day_dog_yard	Night_dog_yard	Cat_ownership	Cat_ownership_simplified	Day_cat_yard_	Night_cat_yard	Water_provision	Pesticide_use	Fungicide_use	Herbicide_use	Sightings	Scats	Simplified_pet_ownership	Roam_dog_s	Roam_cat_s	PetsWithRoamers
3480019582	0	100	2	3	3	2	NA	2	4	4	2	2	4	3	1	0	0	0	1	1	3	1	1	3
3491616092	0	100	2	3	3	2	1	1	3	NA	1	2	4	0	1	0	0	0	1	1	3	1	1	3
3489382218	20	100	2	2	3	1	0	1	4	1	0.5	1	NA	NA	1	0	0	0	1	0	3	1	1	3
3480469032	1000	NA	2	3	3	1	3	1	3	3	1	2	4	3	1	0	0	0	0	0	3	1	1	3
3808672617	20	100	NA	NA	3	0	0	1	0	NA	0.5	1	NA	NA	1	0	0	0	1	0	3	1	1	3
3507341942	0	NA	2	2	3	1	1	1	4	NA	0.5	1	2	0	1	1	0	0	0	0	3	1	1	3
3475709708	0	10	2	2	3	1	1	1	4	4	0.5	1	0	0	0	0	1	0	1	0	3	1	1	3
3501354158	0	100	NA	3	0	2	NA	1	4	NA	2	2	4	NA	1	0	0	0	0	0	3	1	1	3
3487175638	0	100	2	4	1	2	NA	1	4	4	1	2	4	0	1	0	0	1	1	0	3	1	0	3
3806416234	20	50	2	3	2	1	0	1	NA	NA	2	2	4	2	1	0	0	0	0	0	3	1	0	3
3518099859	100	100	2	1	3	2	NA	2	4	4	0.5	1	0	0	1	1	0	1	0	0	3	0	1	3
3473254105	20	100	2	4	3	2	1	2	3	3	0.5	1	NA	NA	1	0	0	0	0	1	3	0	1	3
3480048828	0	100	2	2	0	1	1	1	4	NA	0.5	1	NA	NA	1	0	0	0	1	1	3	0	1	3
3821244556	0	50	2	4	3	0	1	1	4	4	0.5	1	1	NA	1	0	0	0	1	1	3	0	1	3
3793611060	50	30	2	3	0	2	0	1	4	NA	0.5	1	NA	NA	1	0	0	0	1	0	3	0	1	3
3504246645	0	50	2	4	2	1	0	1	3	NA	0.5	1	NA	NA	0	0	0	0	1	1	3	0	1	3
3475422451	0	100	2	4	1	1	NA	1	4	NA	0.5	1	NA	NA	1	0	0	0	1	1	3	0	1	3
3870353156	NA	NA	NA	1	3	1	NA	2	4	NA	0.5	1	NA	NA	1	0	1	1	0	0	3	0	1	3
3852800001	50	100	2	1	3	2	4	2	4	4	1	2	4	0	1	0	0	0	1	0	3	0	1	3
3500704078	100	100	2	2	3	1	0	1	4	4	0.5	1	NA	NA	1	0	0	0	0	0	3	0	1	3
3858143295	0	100	2	3	3	1	2	1	3	NA	0.5	1	NA	NA	1	1	1	1	1	1	3	0	1	3
3796093959	0	100	2	2	0	1	3	1	4	4	0.5	1	NA	NA	1	0	0	0	0	0	3	0	1	3
3646720645	500	100	2	1	3	1	3	1	4	4	0.5	1	NA	NA	1	0	0	0	0	0	3	0	1	3
3573947625	0	100	2	1	3	2	1	1	3	NA	0.5	1	NA	NA	1	0	0	1	1	0	3	0	1	3
3509510983	100	30	2	4	1	1	1	1	4	4	0.5	1	3	0	1	1	0	1	0	0	3	0	1	3
3475254604	50	NA	2	1	0	1	0	1	4	4	0.5	1	NA	NA	0	0	0	0	0	0	3	0	1	3
3808203927	20	100	2	3	3	1	1	2	4	4	0.5	1	NA	NA	0	1	0	0	1	1	3	0	1	3
3480132155	100	NA	2	2	3	0	NA	1	4	3	1	2	4	4	1	0	0	0	1	1	3	0	1	3
3853058444	100	50	2	1	3	0	1	1	4	1	2	2	4	4	1	0	0	0	0	0	3	0	1	3
3852636758	50	50	1	2	0	1	1	1	4	4	2	2	4	3	0	0	0	0	0	0	3	0	1	3
3495056929	500	10	2	2	1	1	0	1	3	NA	0.5	1	0	0	0	0	0	0	0	0	3	0	1	3
3620513179	0	100	2	3	2	2	1	1	4	NA	1	2	4	4	1	0	0	0	0	0	3	0	1	3
3855689750	0	100	2	2	3	1	NA	2	4	NA	2	2	4	NA	1	0	0	0	1	1	3	0	1	3
3852792696	0	100	1	1	3	1	NA	1	NA	4	0.5	1	NA	NA	1	1	0	0	0	0	3	0	1	3
3834665027	100	30	2	2	3	1	0	1	4	1	0.5	1	NA	NA	1	0	0	1	0	0	3	0	1	3
3811160723	100	100	1	2	3	2	NA	1	4	4	0.5	1	NA	NA	1	0	0	1	0	0	3	0	1	3
3502268116	0	100	2	3	3	1	3	1	4	NA	0.5	1	NA	NA	1	0	0	0	1	0	3	0	1	3
3501333772	1000	100	2	2	3	2	NA	1	3	NA	0.5	1	NA	NA	1	0	0	0	1	1	3	0	1	3
3491820151	500	30	2	1	3	0	2	1	4	NA	0.5	1	0	0	0	0	0	0	0	0	3	0	1	3
3865340074	500	NA	0	1	2	2	NA	2	NA	NA	0.5	1	NA	NA	1	1	0	0	1	1	3	0	1	3
3491836215	20	50	2	2	1	2	1	2	4	4	0.5	1	NA	NA	1	0	0	0	0	0	3	0	1	3
3855641838	50	100	2	1	3	1	NA	1	4	NA	2	2	4	NA	1	0	0	0	1	1	3	0	1	3
3852461948	100	NA	2	2	1	1	0	1	4	NA	0.5	1	NA	1	1	0	0	0	0	0	3	0	0	3
3646771667	50	10	2	2	3	1	NA	1	4	NA	0.5	1	1	1	1	0	0	1	0	0	3	0	0	3
3487197354	0	100	2	3	2	2	1	1	4	NA	0.5	1	NA	NA	1	0	0	0	1	0	3	0	0	3
3475490591	0	100	2	2	3	2	NA	1	3	NA	0.5	1	NA	NA	1	0	0	0	1	0	3	0	0	3
3860247763	1000	100	2	2	3	1	NA	2	4	3	0.5	1	NA	NA	1	0	1	0	0	0	3	0	0	3
3502434289	50	100	2	3	3	1	2	2	4	3	0.5	1	NA	NA	1	0	0	0	1	0	3	0	0	3
3862075791	500	30	2	2	3	2	NA	1	4	4	1	2	4	4	1	0	0	0	0	0	3	0	0	3
3858114390	50	100	2	2	3	2	0	1	4	NA	1	2	4	NA	1	0	0	0	1	0	3	0	0	3
3855565235	20	100	2	2	3	1	3	1	4	4	1	2	4	0	1	0	0	0	0	0	3	0	0	3
3853030989	1000	100	2	2	3	1	NA	1	4	4	1	2	4	4	0	0	0	0	0	0	3	0	0	3
3489638178	20	10	2	2	3	1	0	1	4	1	1	2	4	1	1	1	0	0	1	1	3	0	0	3
3482728162	0	100	2	1	3	0	NA	1	4	4	1	2	4	4	1	0	0	0	0	0	3	0	0	3
3870268204	0	100	2	2	3	1	NA	2	4	3	1	2	4	0	1	1	0	1	0	0	3	0	0	3
3504835311	0	100	2	3	0	2	4	2	3	NA	1	2	4	4	1	1	0	0	1	0	3	0	0	3
3501439628	100	NA	2	3	3	2	2	2	4	NA	1	2	4	0	1	0	0	0	0	0	3	0	0	3
3858165147	0	100	2	3	2	2	NA	1	3	NA	2	2	2	0	1	0	0	0	0	0	3	0	0	3
3852733479	100	100	2	2	3	2	2	1	4	4	2	2	4	2	1	0	0	0	1	0	3	0	0	3
3635685645	500	50	2	2	3	1	NA	1	4	NA	2	2	4	2	1	1	0	0	0	0	3	0	0	3
3475781425	100	30	2	4	2	1	NA	2	4	4	2	2	4	3	0	0	0	0	0	0	3	0	0	3
3854803211	50	30	2	0	0	1	0	0	NA	NA	0.5	1	4	4	0	0	0	0	1	1	2	1	1	3
3796252905	0	100	2	4	3	2	0	0	NA	NA	0.5	1	NA	NA	1	0	0	0	0	1	2	1	1	3
3802618660	0	100	NA	4	2	2	2	0	NA	NA	0.5	1	NA	NA	1	0	0	0	1	0	2	1	1	3
3697274923	500	100	2	1	3	1	NA	0	NA	NA	0.5	1	NA	NA	0	0	0	0	0	0	2	1	1	3
3870311599	50	50	2	2	3	1	3	0	NA	NA	0.5	1	NA	NA	0	1	0	0	0	0	2	1	1	3
3587655491	0	100	2	4	0	2	1	0	NA	NA	0.5	1	NA	1	1	0	0	0	1	0	2	1	1	3
3517644038	500	50	0	2	3	1	3	0	NA	NA	0.5	1	NA	NA	0	0	0	0	0	0	2	1	1	3
3486233830	500	100	2	2	3	1	1	0	NA	NA	2	2	4	0	1	0	0	0	0	0	2	1	1	3
3857949963	0	100	1	2	3	0	3	0	NA	NA	0.5	1	NA	NA	0	0	0	1	0	0	2	1	1	3
3546664410	0	100	2	3	1	2	NA	0	NA	NA	0.5	1	NA	NA	1	0	0	1	1	1	2	1	1	3
3480352933	50	100	NA	4	3	2	0	0	NA	NA	0.5	1	1	1	0	0	0	0	1	0	2	1	1	3
3482730864	0	100	2	4	3	1	0	0	NA	NA	0.5	1	NA	NA	1	1	0	0	1	1	2	1	1	3
3852548740	0	100	NA	4	3	2	1	0	NA	NA	1	2	4	0	0	0	0	0	0	0	2	1	1	3
3482863641	100	30	2	3	2	1	1	0	NA	NA	1	2	4	4	0	0	0	0	0	0	2	1	1	3
3855681630	0	100	2	4	0	1	1	0	NA	NA	0.5	1	NA	NA	0	0	0	0	1	1	2	1	1	3
3475594156	500	100	1	1	3	1	NA	0	NA	NA	0.5	1	NA	NA	1	1	1	1	1	1	2	1	1	3
3479908012	50	100	2	2	3	2	1	0	NA	NA	0.5	1	3	0	1	0	0	0	1	0	2	1	1	3
3652223054	50	5	2	1	3	1	NA	0	3	NA	0.5	1	NA	NA	0	0	0	0	0	0	2	1	0	3
3808970535	0	10	2	1	3	2	1	0	4	4	2	2	4	4	1	0	0	0	0	0	2	1	0	3
3643516866	100	100	2	4	3	0	1	0	NA	NA	0.5	1	2	2	0	0	0	0	1	0	2	0	1	2
3475678300	50	50	2	1	1	1	0	0	NA	NA	0.5	1	NA	NA	0	0	0	0	0	0	2	0	1	2
3900774525	100	30	2	3	0	0	1	0	NA	NA	0.5	1	1	NA	0	0	0	0	1	0	2	0	1	2
3870372248	0	NA	2	2	0	NA	1	0	NA	NA	0.5	1	NA	NA	1	0	0	0	0	0	2	0	1	2
3852464815	50	10	2	2	0	2	0	0	NA	NA	0.5	1	NA	NA	0	0	0	0	0	0	2	0	1	2
3832614637	0	50	1	1	3	2	1	0	NA	NA	0.5	1	NA	NA	1	0	0	0	0	0	2	0	1	2
3810888763	0	30	2	2	3	2	2	0	NA	NA	0.5	1	NA	NA	0	0	0	0	1	0	2	0	1	2
3793936253	20	100	2	2	1	1	0	0	4	4	0.5	1	NA	NA	1	0	0	0	0	0	2	0	1	2
3770194650	100	10	2	1	1	0	3	0	NA	NA	0.5	1	NA	NA	0	0	0	0	0	0	2	0	1	2
3728942635	50	10	2	1	1	2	4	0	NA	NA	0.5	1	1	NA	1	0	0	0	0	0	2	0	1	2
3643464916	20	100	NA	4	3	2	3	0	NA	NA	0.5	1	NA	NA	1	0	0	0	0	0	2	0	1	2
3576331686	500	100	1	2	3	1	3	0	NA	NA	0.5	1	NA	NA	1	0	1	0	0	0	2	0	1	2
3571393677	500	10	2	1	2	1	NA	0	NA	NA	0.5	1	1	1	0	0	0	0	0	0	2	0	1	2
3520633560	1000	NA	2	2	3	2	0	0	NA	NA	0.5	1	NA	NA	1	0	0	0	0	0	2	0	1	2
3517452114	0	100	2	4	3	1	NA	0	NA	NA	0.5	1	NA	NA	1	0	0	0	1	0	2	0	1	2
3500958143	0	50	2	1	3	2	1	0	NA	NA	0.5	1	NA	NA	1	1	0	0	0	0	2	0	1	2
3492570129	1000	30	2	1	1	1	1	0	NA	NA	0.5	1	NA	NA	0	0	0	0	0	0	2	0	1	2
3492080992	0	100	2	2	1	1	0	0	NA	NA	0.5	1	NA	NA	1	0	0	1	0	0	2	0	1	2
3492019541	0	100	2	4	1	2	0	0	NA	NA	0.5	1	1	1	1	0	0	1	1	0	2	0	1	2
3485919384	0	100	2	4	2	2	1	0	NA	NA	0.5	1	NA	NA	1	0	0	0	1	1	2	0	1	2
3473490290	20	30	1	3	3	1	NA	0	NA	NA	0.5	1	NA	NA	1	0	0	0	0	0	2	0	1	2
3473211461	0	100	2	2	3	2	1	0	NA	NA	0.5	1	NA	NA	1	0	0	0	0	0	2	0	1	2
3643803133	100	NA	2	NA	3	2	NA	0	NA	NA	1	2	4	0	0	0	0	0	1	0	2	0	1	2
3480250552	0	100	2	2	3	1	1	0	NA	NA	1	2	4	0	0	0	0	0	1	0	2	0	1	2
3480169568	0	100	2	4	0	1	0	0	NA	NA	1	2	4	4	0	0	0	0	0	0	2	0	1	2
3870207148	0	100	2	2	3	2	2	0	NA	NA	2	2	4	1	1	0	0	1	1	0	2	0	1	2
3501390718	50	50	2	1	3	1	3	0	NA	NA	2	2	4	3	1	1	0	1	0	0	2	0	1	2
3497633620	1000	30	1	1	3	1	1	0	NA	NA	2	2	4	1	0	0	0	1	0	0	2	0	1	2
3497474728	1000	100	2	3	3	1	0	0	NA	NA	2	2	4	4	1	0	0	0	1	0	2	0	1	2
3473174469	500	10	2	2	0	1	0	0	NA	NA	0.5	1	3	1	1	0	0	0	0	0	2	0	1	2
3855482431	20	100	2	2	3	2	NA	0	NA	NA	0.5	1	NA	NA	1	1	0	0	0	0	2	0	1	2
3475264874	20	10	2	1	0	1	0	0	NA	NA	0.5	1	NA	NA	0	0	0	0	0	0	2	0	1	2
3473587398	0	30	1	2	3	1	1	0	NA	NA	0.5	1	2	NA	0	0	0	0	1	1	2	0	1	2
3870242360	50	100	2	NA	1	2	3	0	NA	NA	0.5	1	NA	NA	1	1	0	1	0	0	2	0	1	2
3854868929	0	5	2	4	0	2	0	0	NA	NA	0.5	1	1	2	0	0	0	0	0	0	2	0	1	2
3852783175	20	100	2	2	3	1	1	0	NA	NA	0.5	1	NA	NA	1	0	0	1	0	0	2	0	1	2
3852533994	100	10	1	1	0	1	0	0	NA	NA	0.5	1	1	3	1	0	0	0	0	0	2	0	1	2
3811143462	0	50	2	1	3	2	1	0	NA	NA	0.5	1	NA	NA	1	1	0	1	0	0	2	0	1	2
3808168322	500	50	2	0	1	1	1	0	NA	NA	0.5	1	NA	NA	0	1	0	0	0	0	2	0	1	2
3663442875	0	NA	2	2	0	1	1	0	NA	NA	0.5	1	NA	NA	1	0	0	0	1	0	2	0	1	2
3475735148	100	100	2	1	3	1	1	0	NA	NA	0.5	1	NA	NA	0	0	0	0	1	0	2	0	1	2
3793528632	0	100	2	2	1	2	1	0	NA	NA	1	2	4	4	1	0	0	0	1	1	2	0	1	2
3870343860	0	100	2	1	3	2	NA	0	NA	NA	0.5	1	NA	NA	1	0	0	0	1	1	2	0	1	2
3857773443	100	30	2	2	3	1	2	0	NA	NA	0.5	1	NA	NA	1	0	0	0	0	0	2	0	1	2
3855695874	NA	10	0	1	0	0	NA	0	NA	NA	0.5	1	NA	NA	0	0	0	0	0	0	2	0	1	2
3855567969	0	100	2	1	3	1	NA	0	NA	NA	0.5	1	4	4	0	0	0	1	0	0	2	0	1	2
3852845313	20	30	2	2	3	1	3	0	NA	NA	0.5	1	NA	NA	0	0	0	0	0	0	2	0	1	2
3852761943	20	NA	2	4	2	0	4	0	NA	NA	0.5	1	NA	NA	0	0	0	0	0	0	2	0	1	2
3799412175	0	10	1	2	1	1	NA	0	NA	NA	0.5	1	NA	NA	1	0	0	0	0	0	2	0	1	2
3522755411	100	30	2	1	0	1	1	0	NA	NA	0.5	1	NA	NA	0	0	0	0	1	0	2	0	1	2
3486804798	50	10	2	2	3	1	NA	0	NA	NA	0.5	1	NA	NA	1	0	0	0	0	0	2	0	1	2
3482501011	100	100	2	2	3	1	1	0	NA	NA	0.5	1	NA	NA	1	0	0	0	0	0	2	0	1	2
3475258623	20	100	2	2	3	2	1	0	NA	NA	0.5	1	4	4	0	0	0	0	0	0	2	0	1	2
3473261883	500	30	2	3	3	1	1	0	NA	NA	0.5	1	NA	NA	1	0	0	0	0	0	2	0	1	2
3473213516	500	5	0	1	0	1	NA	0	NA	NA	0.5	1	3	3	0	0	0	0	0	0	2	0	1	2
3788985178	0	100	2	2	3	1	1	0	NA	NA	1	2	4	4	1	0	0	1	1	0	2	0	1	2
3520634050	20	10	2	2	0	0	0	0	NA	NA	1	2	4	4	0	0	0	0	0	0	2	0	1	2
3475235319	0	100	2	4	3	2	0	0	NA	NA	1	2	4	0	1	0	0	0	1	1	2	0	1	2
3896199959	0	50	2	2	0	1	1	0	NA	NA	0.5	1	NA	NA	0	0	0	0	0	0	2	0	1	2
3864925932	100	100	2	2	1	1	0	0	NA	NA	0.5	1	NA	NA	1	0	0	0	0	0	2	0	1	2
3858194094	500	30	1	1	3	1	3	0	NA	NA	0.5	1	NA	NA	1	0	0	0	0	0	2	0	1	2
3855627370	100	NA	1	2	2	1	3	0	NA	NA	0.5	1	NA	NA	1	1	0	0	0	0	2	0	1	2
3853492602	50	30	2	2	3	1	4	0	NA	NA	0.5	1	NA	NA	0	0	0	0	0	0	2	0	1	2
3853060574	0	100	NA	4	1	1	0	0	NA	NA	0.5	1	NA	NA	0	0	0	0	0	0	2	0	1	2
3852508396	100	50	2	4	3	2	NA	0	NA	NA	0.5	1	NA	NA	1	0	0	0	0	0	2	0	1	2
3811402734	500	50	2	1	3	2	3	0	NA	NA	0.5	1	NA	NA	1	0	0	0	0	0	2	0	1	2
3803245238	0	100	2	2	0	1	0	0	NA	NA	0.5	1	NA	NA	0	0	0	0	1	1	2	0	1	2
3786499077	0	100	2	2	3	1	NA	0	NA	NA	0.5	1	NA	NA	0	0	0	0	0	0	2	0	1	2
3581288009	0	50	2	2	1	1	2	0	0	NA	0.5	1	3	3	1	0	0	0	1	0	2	0	1	2
3575199273	20	100	2	2	3	1	NA	0	NA	NA	0.5	1	NA	NA	1	0	0	0	1	1	2	0	1	2
3531511576	20	100	2	1	2	2	NA	0	NA	NA	0.5	1	NA	NA	1	1	0	0	0	0	2	0	1	2
3494577506	0	50	2	4	2	1	NA	0	NA	NA	0.5	1	NA	NA	0	0	0	0	0	0	2	0	1	2
3485355540	0	100	2	4	3	2	1	0	NA	NA	0.5	1	0	0	1	0	0	0	1	1	2	0	1	2
3480371156	100	30	1	2	3	1	1	0	NA	NA	0.5	1	NA	NA	0	0	0	1	0	0	2	0	1	2
3480363856	50	100	2	4	3	2	1	0	NA	NA	0.5	1	NA	NA	1	0	0	0	1	0	2	0	1	2
3475108176	0	50	1	2	3	1	0	0	NA	NA	0.5	1	NA	NA	1	0	0	0	1	0	2	0	1	2
3475080458	20	100	2	2	0	1	1	0	NA	NA	0.5	1	NA	NA	1	0	0	0	0	0	2	0	1	2
3475012260	0	100	2	4	3	1	3	0	NA	NA	0.5	1	4	0	0	0	0	1	0	0	2	0	1	2
3867619567	0	50	1	2	3	1	4	0	NA	NA	1	2	4	3	0	0	0	0	0	0	2	0	1	2
3830068592	20	5	2	3	2	1	2	0	NA	NA	1	2	4	0	1	0	0	0	0	0	2	0	1	2
3509505311	50	50	2	3	1	1	2	0	NA	NA	1	2	3	0	0	0	0	0	1	1	2	0	1	2
3492280749	1000	50	2	3	2	1	1	0	NA	NA	1	2	4	1	1	0	0	0	0	0	2	0	1	2
3492190911	0	10	2	1	0	2	1	0	NA	NA	2	2	3	0	1	0	0	0	0	0	2	0	1	2
3870330728	1000	100	1	1	2	1	3	0	NA	NA	0.5	1	NA	NA	1	0	0	0	0	0	2	0	1	2
3870324362	100	100	2	1	3	1	1	0	NA	NA	0.5	1	NA	NA	1	0	0	1	0	0	2	0	1	2
3870306127	50	50	2	1	3	2	NA	0	NA	NA	0.5	1	NA	NA	0	1	0	0	0	0	2	0	1	2
3858249212	100	30	1	3	2	1	0	0	NA	NA	0.5	1	NA	NA	0	0	0	0	0	0	2	0	1	2
3855584599	100	10	2	2	3	2	NA	0	NA	NA	0.5	1	NA	NA	1	0	0	0	0	0	2	0	1	2
3855509531	1000	100	1	1	0	2	NA	0	NA	NA	0.5	1	NA	NA	1	0	0	0	0	0	2	0	1	2
3853079881	20	10	2	2	3	1	0	0	NA	NA	0.5	1	4	2	0	0	0	0	0	0	2	0	1	2
3853044455	100	100	2	3	1	1	1	0	NA	NA	0.5	1	NA	NA	1	0	0	1	0	0	2	0	1	2
3852834704	0	100	2	4	NA	2	0	0	NA	NA	0.5	1	NA	NA	1	0	0	0	1	0	2	0	1	2
3805484586	50	50	2	1	1	1	0	0	NA	NA	0.5	1	NA	NA	1	0	0	1	0	0	2	0	1	2
3617805273	50	100	2	1	3	NA	NA	0	NA	NA	0.5	1	NA	NA	1	1	1	1	0	1	2	0	1	2
3579836464	1000	100	2	3	3	2	0	0	NA	NA	0.5	1	NA	NA	1	0	0	0	0	0	2	0	1	2
3517599877	100	100	2	1	3	2	3	0	NA	NA	0.5	1	NA	NA	1	1	0	0	0	0	2	0	1	2
3509252889	0	100	NA	4	0	2	NA	0	NA	NA	0.5	1	NA	NA	1	0	0	0	1	0	2	0	1	2
3489091279	100	50	2	2	3	2	1	0	NA	NA	0.5	1	3	3	0	1	0	0	1	0	2	0	1	2
3488995464	500	50	1	1	3	1	NA	0	NA	NA	0.5	1	NA	NA	1	0	0	0	0	0	2	0	1	2
3483144224	0	100	2	2	3	1	0	0	NA	NA	0.5	1	3	3	0	0	0	0	1	0	2	0	1	2
3482382084	0	10	2	2	0	1	0	0	NA	NA	0.5	1	4	4	0	0	0	0	0	1	2	0	1	2
3480592658	0	10	2	2	2	1	NA	0	NA	NA	0.5	1	NA	NA	1	0	0	0	1	0	2	0	1	2
3480348757	1000	30	0	1	3	0	2	0	NA	NA	0.5	1	NA	NA	0	0	0	0	0	0	2	0	1	2
3477814368	500	50	2	1	3	1	3	0	NA	NA	0.5	1	NA	NA	0	0	0	0	0	0	2	0	1	2
3475705296	500	50	2	1	3	1	3	0	NA	NA	0.5	1	NA	NA	1	0	1	0	0	0	2	0	1	2
3473359264	0	100	2	4	3	1	NA	0	NA	NA	0.5	1	NA	NA	1	0	0	1	1	0	2	0	1	2
3473167649	100	100	2	3	3	2	NA	0	NA	NA	0.5	1	NA	NA	1	1	0	0	0	0	2	0	1	2
3852825130	100	NA	2	3	3	2	0	0	NA	NA	1	2	4	1	0	0	0	0	0	0	2	0	1	2
3800762409	20	100	2	2	3	1	2	0	NA	NA	1	2	4	1	1	1	1	1	1	1	2	0	1	2
3475847381	0	100	2	4	3	2	2	0	NA	NA	1	2	4	1	1	0	0	0	0	0	2	0	1	2
3852829048	500	10	2	1	3	2	3	0	NA	NA	2	2	4	0	1	0	0	0	0	0	2	0	1	2
3852813503	0	50	2	3	1	0	3	0	NA	NA	2	2	4	2	1	1	0	1	0	0	2	0	1	2
3591573172	50	100	2	2	3	1	NA	0	NA	NA	2	2	4	0	1	0	0	0	0	0	2	0	1	2
3475145702	0	100	2	3	3	1	1	0	NA	NA	2	2	3	0	1	0	0	0	0	0	2	0	1	2
3892287875	20	100	2	4	3	2	1	0	NA	NA	0.5	1	NA	NA	1	1	0	0	0	0	2	0	0	2
3870260677	0	NA	2	2	3	2	2	0	NA	NA	0.5	1	NA	NA	1	0	0	0	1	0	2	0	0	2
3865415186	0	NA	2	1	3	NA	2	0	NA	NA	0.5	1	NA	NA	0	0	0	0	1	0	2	0	0	2
3865237916	50	100	2	3	3	1	0	0	NA	NA	0.5	1	1	1	0	0	0	1	0	0	2	0	0	2
3862228992	0	100	2	2	3	1	0	0	NA	NA	0.5	1	NA	NA	0	1	0	0	1	0	2	0	0	2
3855616367	0	50	2	2	3	1	NA	0	NA	NA	0.5	1	NA	NA	1	0	0	1	0	0	2	0	0	2
3855551778	50	10	1	2	3	1	3	0	NA	NA	0.5	1	NA	NA	0	0	0	0	0	0	2	0	0	2
3852501586	50	30	2	2	3	1	4	0	NA	NA	0.5	1	1	2	1	0	0	0	0	0	2	0	0	2
3852451336	500	10	2	1	3	1	0	0	NA	NA	0.5	1	1	1	0	0	0	0	0	0	2	0	0	2
3791510165	20	30	2	4	3	2	1	0	1	NA	0.5	1	NA	NA	1	0	0	0	0	0	2	0	0	2
3579021298	100	100	2	1	3	1	3	0	NA	NA	0.5	1	NA	NA	1	0	0	0	0	0	2	0	0	2
3576290876	500	10	1	1	0	1	3	0	NA	NA	0.5	1	NA	NA	0	0	0	1	0	0	2	0	0	2
3564011727	50	10	2	2	2	1	1	0	NA	NA	0.5	1	NA	NA	0	0	0	0	0	0	2	0	0	2
3506923130	20	50	2	1	3	2	3	0	NA	NA	0.5	1	NA	NA	1	0	0	0	0	0	2	0	0	2
3483780804	20	NA	2	2	3	1	NA	0	NA	NA	0.5	1	NA	NA	1	0	1	0	1	0	2	0	0	2
3474890904	0	100	1	4	3	2	3	0	NA	NA	0.5	1	NA	NA	0	0	0	0	0	0	2	0	0	2
3473236080	100	5	2	1	2	1	NA	0	NA	NA	0.5	1	NA	NA	1	0	0	0	0	1	2	0	0	2
3870334308	0	100	2	4	3	1	1	0	NA	NA	1	2	4	NA	1	0	0	0	1	1	2	0	0	2
3870261705	0	10	1	2	1	2	0	0	NA	NA	1	2	3	1	0	0	0	0	0	0	2	0	0	2
3858121421	0	100	2	3	1	2	1	0	NA	NA	1	2	4	NA	0	0	0	0	0	0	2	0	0	2
3855720080	0	100	2	2	3	1	3	0	NA	NA	1	2	4	NA	1	1	0	1	1	1	2	0	0	2
3847874131	0	30	2	4	2	2	1	0	NA	NA	1	2	4	0	1	0	0	0	1	1	2	0	0	2
3825185129	50	30	2	0	0	2	NA	0	NA	NA	1	2	4	3	0	0	0	0	0	0	2	0	0	2
3802326681	20	30	0	3	3	1	1	0	NA	NA	1	2	4	0	0	0	0	0	0	0	2	0	0	2
3802266776	0	100	2	2	3	1	0	0	NA	NA	1	2	4	3	0	0	0	0	1	1	2	0	0	2
3786272128	100	10	2	2	1	2	1	0	NA	NA	1	2	4	2	0	0	0	0	1	1	2	0	0	2
3518033920	0	100	2	4	3	2	4	0	NA	NA	1	2	4	4	1	1	0	1	1	1	2	0	0	2
3512232024	0	100	2	2	0	0	0	0	NA	NA	1	2	4	4	1	0	0	0	0	0	2	0	0	2
3507484892	100	30	1	1	3	1	0	0	NA	NA	1	2	4	2	0	0	0	0	0	0	2	0	0	2
3473598708	1000	10	0	1	1	1	0	0	NA	NA	1	2	4	2	0	0	0	0	0	0	2	0	0	2
3852630041	0	100	NA	2	0	2	0	0	NA	NA	2	2	4	4	1	0	0	0	1	1	2	0	0	2
3701410973	1000	100	1	1	1	0	0	0	NA	NA	2	2	4	0	1	0	0	0	0	0	2	0	0	2
3546435711	0	50	2	4	1	0	0	0	NA	NA	2	2	0	0	1	0	0	0	1	0	2	0	0	2
3497703771	100	100	2	2	1	1	0	0	NA	NA	2	2	4	0	1	0	0	0	1	0	2	0	0	2
3494778433	100	NA	2	3	0	0	0	0	NA	NA	2	2	4	4	1	0	0	0	0	0	2	0	0	2
3475839536	0	50	2	2	1	1	1	0	NA	NA	2	2	4	1	0	0	0	1	1	1	2	0	0	2
3473219626	50	10	1	3	3	0	NA	0	NA	NA	2	2	3	NA	1	0	0	1	0	0	2	0	0	2
3480027221	0	100	1	3	1	1	0	1	4	4	0	0	NA	NA	0	0	0	1	1	0	1	1	1	3
3482019523	0	100	NA	4	3	2	3	1	4	NA	0	0	NA	NA	1	0	0	1	1	1	1	1	1	3
3504099805	50	50	2	2	2	1	3	1	4	4	0	0	NA	NA	1	1	0	0	0	0	1	1	1	3
3480358457	20	NA	2	2	2	2	0	1	4	4	0	0	NA	NA	1	0	0	0	0	1	1	1	0	1
3855068181	0	100	2	4	2	2	3	2	4	NA	0	0	3	0	1	0	0	0	1	1	1	1	0	1
3870319103	NA	100	2	2	3	2	3	1	4	4	0	0	NA	NA	1	1	1	1	1	1	1	1	0	1
3867642341	0	100	2	2	0	1	1	1	3	NA	0	0	0	0	1	0	0	0	0	0	1	0	1	3
3800321520	50	30	2	2	2	0	3	1	1	NA	0	0	NA	NA	1	0	0	0	0	0	1	0	1	3
3475784459	50	100	2	2	3	1	3	2	4	1	0	0	NA	NA	1	1	0	0	0	0	1	0	1	3
3867112487	100	10	2	1	1	1	1	1	4	4	0	0	NA	NA	1	0	1	0	0	0	1	0	1	3
3852734449	1000	50	2	2	1	1	1	1	4	NA	0	0	NA	NA	0	0	0	0	0	0	1	0	1	3
3509661096	0	100	2	4	1	1	NA	1	4	4	0	0	NA	NA	1	0	0	0	1	1	1	0	1	3
3475410676	100	100	2	4	3	2	0	1	3	NA	0	0	NA	NA	1	0	0	0	1	1	1	0	1	3
3865406144	50	100	2	1	3	2	NA	2	4	4	0	0	NA	NA	1	0	0	0	0	0	1	0	1	3
3852996570	0	10	1	2	3	1	NA	1	4	NA	0	0	NA	NA	1	0	0	1	0	0	1	0	0	1
3858137301	20	NA	2	3	0	2	0	1	4	NA	0	0	NA	NA	1	0	1	0	1	0	1	0	0	1
3858131022	0	30	2	4	0	1	2	1	4	4	0	0	NA	NA	1	0	0	0	0	0	1	0	0	1
3858035013	20	100	2	4	0	NA	0	1	4	3	0	0	NA	NA	0	0	0	0	0	0	1	0	0	1
3855716791	0	100	2	2	3	1	2	1	4	4	0	0	NA	NA	1	0	0	0	0	0	1	0	0	1
3855710632	0	30	2	4	0	2	NA	1	4	4	0	0	NA	NA	1	1	0	0	1	0	1	0	0	1
3855680339	500	50	2	1	3	2	2	1	4	NA	0	0	NA	NA	1	0	1	0	0	0	1	0	0	1
3855676512	20	100	2	2	3	1	0	1	4	NA	0	0	1	NA	0	0	0	0	0	0	1	0	0	1
3855668678	0	100	2	4	0	2	1	1	0	NA	0	0	0	0	1	0	0	0	1	0	1	0	0	1
3855545854	100	10	1	2	3	2	1	1	3	NA	0	0	NA	NA	1	1	1	1	0	0	1	0	0	1
3855502865	500	50	2	1	0	NA	0	1	3	NA	0	0	NA	NA	1	0	0	0	0	0	1	0	0	1
3853004385	20	30	2	2	3	1	3	1	4	4	0	0	NA	NA	0	0	0	1	0	0	1	0	0	1
3852741936	100	NA	2	3	0	1	0	1	4	4	0	0	NA	NA	1	0	0	0	1	0	1	0	0	1
3852517348	50	NA	1	1	0	0	0	1	4	4	0	0	0	0	0	0	0	0	0	0	1	0	0	1
3822402765	20	100	2	2	3	1	NA	1	4	3	0	0	NA	NA	1	0	0	0	1	1	1	0	0	1
3808831023	0	100	2	4	0	1	0	1	4	4	0	0	NA	NA	0	0	0	0	0	0	1	0	0	1
3613171938	50	50	2	2	0	2	2	1	3	3	0	0	NA	NA	1	0	0	0	1	1	1	0	0	1
3578091154	100	50	2	1	3	1	3	1	4	NA	0	0	NA	NA	1	0	0	0	0	0	1	0	0	1
3561303067	0	NA	2	2	0	1	0	1	4	4	0	0	0	0	1	0	0	0	0	0	1	0	0	1
3509688882	1000	5	0	0	2	1	0	1	4	4	0	0	NA	NA	0	0	0	0	0	0	1	0	0	1
3509438396	0	100	NA	3	2	2	NA	1	4	4	0	0	NA	NA	1	0	0	1	0	1	1	0	0	1
3500430277	500	30	1	1	1	0	0	1	4	NA	0	0	NA	NA	0	0	0	0	0	0	1	0	0	1
3497735598	0	100	2	2	3	2	1	1	4	NA	0	0	NA	NA	1	0	0	1	1	1	1	0	0	1
3492668381	0	100	2	4	3	1	0	1	4	4	0	0	NA	NA	1	0	0	1	1	0	1	0	0	1
3480054821	500	50	2	2	0	1	3	1	4	4	0	0	NA	NA	1	0	0	1	0	0	1	0	0	1
3480035289	20	100	2	3	0	2	0	1	3	3	0	0	1	0	1	0	0	0	0	0	1	0	0	1
3477724478	0	NA	1	2	1	0	3	1	4	3	0	0	NA	NA	1	0	0	0	1	1	1	0	0	1
3477612428	0	100	NA	4	2	1	1	1	4	4	0	0	NA	NA	1	0	0	1	0	0	1	0	0	1
3473448345	0	100	2	3	3	2	1	1	4	4	0	0	NA	NA	1	0	0	0	1	0	1	0	0	1
3870234889	0	50	0	1	3	1	3	2	4	4	0	0	NA	NA	1	0	0	0	0	0	1	0	0	1
3867636396	0	100	2	2	3	1	3	2	4	NA	0	0	NA	NA	1	0	0	0	1	1	1	0	0	1
3858152131	0	100	2	4	3	2	1	2	4	NA	0	0	0	0	1	0	1	1	0	0	1	0	0	1
3858103571	0	30	2	1	3	1	0	2	4	NA	0	0	NA	NA	0	1	0	0	0	0	1	0	0	1
3855633643	1000	100	2	4	0	2	1	2	0	NA	0	0	NA	NA	1	0	0	0	0	0	1	0	0	1
3855531660	100	NA	1	1	2	2	NA	2	4	NA	0	0	NA	NA	1	0	0	1	0	0	1	0	0	1
3854875711	0	100	1	4	0	0	0	2	4	4	0	0	0	0	1	1	0	0	0	0	1	0	0	1
3853239092	100	10	1	1	3	1	3	2	4	3	0	0	NA	NA	1	0	0	0	0	0	1	0	0	1
3852933617	20	50	2	2	0	2	1	2	4	NA	0	0	NA	NA	1	0	0	0	1	1	1	0	0	1
3852760725	20	30	2	2	3	1	1	2	4	3	0	0	NA	NA	0	0	0	0	0	0	1	0	0	1
3852258698	500	50	2	2	3	1	NA	2	4	3	0	0	NA	NA	1	0	0	0	0	0	1	0	0	1
3847937771	20	50	2	2	0	1	0	2	4	4	0	0	NA	NA	1	0	0	0	0	0	1	0	0	1
3832677542	20	100	2	2	1	2	0	2	4	NA	0	0	NA	NA	1	0	0	1	0	1	1	0	0	1
3802398824	0	50	1	1	3	0	NA	2	4	NA	0	0	NA	NA	1	0	0	0	0	0	1	0	0	1
3549113900	500	10	1	4	3	1	1	2	3	NA	0	0	NA	NA	0	0	0	0	1	0	1	0	0	1
3501044167	500	100	2	4	3	0	0	2	4	4	0	0	NA	NA	1	0	0	0	0	0	1	0	0	1
3498730594	0	10	2	2	3	2	NA	2	4	4	0	0	NA	NA	1	0	1	0	1	0	1	0	0	1
3487359634	0	100	2	4	2	1	1	2	0	NA	0	0	NA	NA	1	0	0	0	0	0	1	0	0	1
3480050118	0	100	2	4	0	2	1	2	4	3	0	0	NA	NA	1	0	0	0	0	0	1	0	0	1
3475747655	0	100	2	1	3	1	0	2	4	4	0	0	NA	NA	1	0	0	1	1	1	1	0	0	1
3473538884	0	NA	NA	4	0	2	NA	2	0	NA	0	0	NA	NA	0	0	0	0	1	0	1	0	0	1
3870253289	20	100	2	1	3	2	NA	0	NA	NA	0	0	NA	NA	0	0	0	1	0	0	0	1	1	3
3514828105	0	100	NA	4	3	2	0	0	NA	NA	0	0	NA	NA	1	0	0	1	1	1	0	1	1	3
3847650191	20	100	2	2	0	2	NA	0	NA	NA	0	0	NA	NA	1	0	1	1	1	1	0	1	1	3
3475285038	0	100	2	4	2	2	0	0	NA	NA	0	0	NA	NA	1	0	0	1	1	1	0	1	1	3
3798485917	0	100	2	3	0	1	4	0	NA	NA	0	0	NA	NA	0	0	0	0	0	0	0	1	0	1
3489118101	50	100	2	3	1	1	1	0	NA	NA	0	0	NA	NA	1	0	0	1	1	1	0	1	0	1
3472998894	100	50	2	4	0	1	1	0	NA	NA	0	0	NA	NA	1	0	0	0	0	0	0	1	0	1
3803216987	100	100	2	3	0	0	1	0	NA	NA	0	0	NA	NA	1	0	0	1	0	0	0	1	0	1
3497709657	0	100	2	4	3	1	3	0	NA	NA	0	0	NA	NA	1	0	0	0	0	0	0	1	0	1
3475091617	0	100	NA	2	3	2	1	0	NA	NA	0	0	NA	NA	1	0	0	0	1	0	0	1	0	1
3870154881	0	100	2	2	2	2	1	0	NA	NA	0	0	NA	NA	0	0	0	0	0	0	0	1	0	1
3858095604	0	100	2	1	3	1	NA	0	NA	NA	0	0	NA	NA	1	0	0	0	1	0	0	0	1	2
3852800368	50	100	2	1	1	1	0	0	NA	NA	0	0	NA	NA	0	0	0	1	1	1	0	0	1	2
3796138614	0	100	2	2	3	2	NA	0	NA	NA	0	0	NA	NA	1	1	1	1	1	0	0	0	1	2
3870224652	20	100	2	4	3	2	NA	0	NA	NA	0	0	NA	NA	1	0	0	0	0	1	0	0	1	2
3865270138	0	100	2	4	3	2	0	0	NA	NA	0	0	0	0	1	0	0	0	1	1	0	0	1	2
3523045977	1000	30	1	2	0	1	1	0	NA	NA	0	0	0	0	0	0	0	0	0	0	0	0	1	2
3520571848	50	100	2	2	0	1	NA	0	NA	NA	0	0	1	1	1	0	0	1	0	0	0	0	1	2
3502123126	0	100	2	2	3	2	3	0	NA	NA	0	0	NA	NA	1	0	0	0	0	0	0	0	1	2
3896194626	0	50	2	2	3	2	3	0	NA	NA	0	0	NA	NA	1	1	1	1	1	0	0	0	1	2
3858109981	0	50	2	1	0	1	1	0	NA	NA	0	0	NA	NA	1	0	0	0	1	0	0	0	1	2
3855649605	1000	50	1	1	3	0	NA	0	NA	NA	0	0	NA	NA	0	1	0	0	0	0	0	0	1	2
3855561089	20	100	1	1	1	1	1	0	NA	NA	0	0	NA	NA	0	0	0	0	1	1	0	0	1	2
3852496076	50	100	2	1	1	2	NA	0	NA	NA	0	0	NA	NA	0	0	0	1	0	0	0	0	1	2
3488967775	50	10	1	1	0	1	0	0	NA	NA	0	0	0	0	0	0	0	0	0	0	0	0	1	2
3858183115	0	100	2	4	0	2	0	0	NA	NA	0	0	NA	NA	0	0	0	1	1	0	0	0	1	2
3857971549	0	30	2	2	1	2	3	0	NA	NA	0	0	NA	NA	1	0	0	0	0	0	0	0	1	2
3855664969	20	5	0	2	1	0	NA	0	NA	NA	0	0	NA	NA	0	0	0	0	1	0	0	0	1	2
3497901605	100	10	2	1	0	1	1	0	NA	NA	0	0	NA	NA	0	0	0	0	0	0	0	0	1	2
3865342824	50	100	2	2	1	1	0	0	NA	NA	0	0	3	2	0	0	0	0	0	0	0	0	1	2
3855556920	500	50	2	1	3	1	NA	0	NA	NA	0	0	NA	NA	0	1	1	1	0	0	0	0	1	2
3478132006	500	100	2	2	3	1	NA	0	NA	NA	0	0	0	0	1	0	0	0	1	1	0	0	1	2
3646924533	1000	5	0	1	3	0	1	0	NA	NA	0	0	NA	NA	0	0	0	0	0	0	0	0	0	0
3480041602	20	100	2	2	3	1	NA	0	NA	NA	0	0	NA	NA	1	0	0	0	1	0	0	0	0	0
3896325065	0	10	1	4	0	1	3	0	NA	NA	0	0	NA	NA	0	0	0	1	0	0	0	0	0	0
3870315587	20	50	2	3	2	2	0	0	NA	NA	0	0	NA	NA	1	0	0	0	1	0	0	0	0	0
3870295038	0	100	2	4	2	2	NA	0	NA	NA	0	0	NA	NA	1	0	0	0	0	0	0	0	0	0
3867624582	0	10	2	2	3	0	4	0	NA	NA	0	0	NA	NA	0	0	0	1	0	0	0	0	0	0
3865151967	0	NA	2	4	3	2	0	0	NA	NA	0	0	NA	NA	0	0	0	0	0	0	0	0	0	0
3858201831	50	50	2	1	0	0	3	0	NA	NA	0	0	NA	NA	0	0	0	1	1	0	0	0	0	0
3855639565	500	10	1	1	3	1	4	0	NA	NA	0	0	NA	NA	0	0	1	0	0	0	0	0	0	0
3855636631	1000	100	1	1	1	1	2	0	NA	NA	0	0	NA	NA	1	0	0	0	0	0	0	0	0	0
3855622443	100	100	2	1	3	1	2	0	NA	NA	0	0	NA	NA	0	0	0	0	0	0	0	0	0	0
3855575996	1000	100	2	4	0	2	2	0	NA	NA	0	0	NA	NA	1	0	0	1	0	0	0	0	0	0
3855542086	100	10	1	1	2	2	NA	0	NA	NA	0	0	NA	NA	1	0	0	0	0	0	0	0	0	0
3855538786	1000	100	2	1	3	2	NA	0	NA	NA	0	0	NA	NA	1	1	0	0	0	0	0	0	0	0
3855059257	0	100	2	2	3	1	0	0	NA	NA	0	0	NA	NA	1	0	0	1	1	0	0	0	0	0
3854575632	0	100	2	3	3	2	NA	0	NA	NA	0	0	NA	NA	1	0	0	1	0	0	0	0	0	0
3853032232	0	100	2	3	0	2	3	0	NA	NA	0	0	NA	NA	1	1	0	0	0	0	0	0	0	0
3852948329	0	10	1	4	3	2	3	0	NA	NA	0	0	NA	NA	1	0	0	0	1	0	0	0	0	0
3852915404	100	100	1	1	3	2	NA	0	NA	NA	0	0	NA	NA	1	0	0	0	1	0	0	0	0	0
3815975228	0	100	2	4	3	1	3	0	NA	NA	0	0	NA	NA	0	1	0	0	1	0	0	0	0	0
3800702991	50	100	2	2	0	2	NA	0	NA	NA	0	0	NA	NA	1	0	0	1	1	0	0	0	0	0
3793717541	0	100	2	2	1	2	2	0	NA	NA	0	0	NA	NA	0	0	0	0	1	1	0	0	0	0
3786254872	0	100	2	3	3	2	2	0	NA	NA	0	0	NA	NA	1	0	1	1	1	0	0	0	0	0
3618009796	0	NA	2	2	3	1	NA	0	NA	NA	0	0	NA	NA	1	0	0	0	0	0	0	0	0	0
3608199122	20	100	2	1	3	2	3	0	NA	NA	0	0	NA	NA	0	1	0	0	1	1	0	0	0	0
3584164374	50	100	2	2	3	2	1	0	NA	NA	0	0	NA	NA	1	0	0	1	1	0	0	0	0	0
3578583878	0	30	2	2	1	2	3	0	NA	NA	0	0	NA	NA	1	0	0	0	0	0	0	0	0	0
3571486984	0	100	2	4	3	2	NA	0	NA	NA	0	0	NA	NA	1	0	0	0	1	0	0	0	0	0
3566886220	0	NA	2	4	0	2	0	0	NA	NA	0	0	NA	NA	1	0	0	0	1	1	0	0	0	0
3566828958	50	100	2	4	3	2	1	0	NA	NA	0	0	NA	NA	1	0	0	0	1	1	0	0	0	0
3534309254	50	NA	1	4	0	1	1	0	NA	NA	0	0	NA	NA	1	0	0	0	0	0	0	0	0	0
3520788984	20	100	2	3	3	0	1	0	NA	NA	0	0	NA	NA	1	0	0	0	0	0	0	0	0	0
3504296463	0	100	2	3	NA	2	0	0	NA	NA	0	0	NA	NA	1	0	0	0	1	0	0	0	0	0
3497712237	50	50	2	4	0	0	0	0	NA	NA	0	0	NA	NA	0	0	0	0	0	0	0	0	0	0
3492197382	50	5	0	3	0	1	2	0	NA	NA	0	0	NA	NA	0	0	0	0	0	0	0	0	0	0
3491984274	100	NA	2	3	0	1	1	0	NA	NA	0	0	NA	NA	0	0	0	0	0	0	0	0	0	0
3491844853	50	NA	2	2	3	1	0	0	NA	NA	0	0	NA	NA	1	0	0	0	0	0	0	0	0	0
3487568225	20	50	2	2	1	2	0	0	NA	NA	0	0	NA	NA	1	0	0	0	0	0	0	0	0	0
3487488014	20	100	2	1	3	2	NA	0	NA	NA	0	0	NA	NA	0	0	0	0	1	0	0	0	0	0
3486273077	20	5	2	4	0	1	1	0	NA	NA	0	0	NA	NA	1	0	0	0	0	0	0	0	0	0
3486244452	20	100	NA	4	3	2	0	0	NA	NA	0	0	NA	NA	1	0	0	0	1	0	0	0	0	0
3482758588	1000	100	2	2	3	1	NA	0	NA	NA	0	0	NA	NA	1	0	0	0	0	0	0	0	0	0
3480393331	0	100	2	3	3	2	0	0	NA	NA	0	0	NA	NA	1	0	0	0	1	0	0	0	0	0
3480270345	100	10	2	3	2	2	0	0	NA	NA	0	0	NA	NA	0	0	0	0	1	1	0	0	0	0
3480060122	0	30	2	3	3	2	0	0	NA	NA	0	0	NA	NA	1	0	0	0	1	1	0	0	0	0
3478357044	20	100	1	1	3	2	NA	0	NA	NA	0	0	NA	NA	1	0	0	0	0	0	0	0	0	0
3478337018	0	100	2	3	1	2	3	0	NA	NA	0	0	NA	NA	1	0	0	1	1	1	0	0	0	0
3477707248	0	10	2	1	2	1	1	0	NA	NA	0	0	NA	NA	0	0	0	0	0	0	0	0	0	0
3475850733	100	10	2	1	1	1	0	0	NA	NA	0	0	NA	NA	1	0	0	0	1	0	0	0	0	0
3475606370	50	30	1	3	1	1	1	0	NA	NA	0	0	NA	NA	1	1	1	0	0	0	0	0	0	0
3475572916	20	30	1	3	1	1	2	0	NA	NA	0	0	NA	NA	0	0	1	0	1	0	0	0	0	0
3475478229	100	100	NA	4	0	0	0	0	NA	NA	0	0	NA	NA	1	0	0	0	0	0	0	0	0	0
3475242906	0	30	2	3	2	1	0	0	NA	NA	0	0	NA	NA	1	0	0	0	0	0	0	0	0	0
3475092908	20	100	NA	4	0	1	1	0	NA	NA	0	0	NA	NA	0	0	0	1	0	1	0	0	0	0
3475038215	20	100	2	4	0	0	1	0	NA	NA	0	0	NA	NA	0	0	0	0	1	0	0	0	0	0
3474871575	100	30	2	1	3	1	3	0	NA	NA	0	0	NA	NA	0	1	0	1	0	0	0	0	0	0
3473746713	0	100	2	4	0	2	1	0	NA	NA	0	0	NA	NA	1	0	0	0	1	0	0	0	0	0
3473481047	0	100	2	1	3	1	0	0	NA	NA	0	0	NA	NA	0	0	0	0	1	1	0	0	0	0
3477384591	50	50	NA	4	3	1	1	NA	NA	NA	0	0	NA	NA	0	1	0	0	0	0	NA	0	1	NA
3478160714	NA	NA	1	2	1	1	1	NA	NA	NA	0	0	NA	NA	0	0	0	0	0	0	NA	0	1	NA
3610819700	20	30	NA	4	1	2	1	0	NA	NA	NA	NA	NA	NA	0	0	0	0	0	0	NA	0	0	NA
3504873446	1000	100	2	3	3	2	3	1	4	NA	NA	NA	NA	NA	1	1	0	0	1	1	NA	0	0	NA
3855652582	1000	100	2	2	0	2	NA	2	4	NA	NA	NA	NA	NA	0	0	0	0	0	0	NA	0	0	NA
3478026030	1000	NA	2	2	3	1	1	NA	3	NA	0	0	NA	NA	1	0	0	0	0	0	NA	0	0	NA
3474984222	1000	30	2	2	2	1	NA	NA	4	NA	1	2	4	3	1	0	0	0	0	0	NA	0	0	NA

## Sheet: Variable values_Main tests
	PREDICTOR VARIABLES			RESPONSE VARIABLES
	Dog_ownership			Bandicoot_seen
	No	0		yes	1
	One	1		no	0
	Multiple	2
				Bandicoot_poo
	Cat_ownership_simplified			yes	1
	No/indoors only	0		no	0
	Neighbours	1
	Owns cat(s)	2
	PetsWithRoamers
	None owned or freq roaming	0
	Dogs only owned or freq roaming	1
	Cats only owned or freq roaming	2
	Both owned or freq roaming	3
	Day_dogs_yard
	Never	0
	Once per month	1
	Once per week	2
	Several times per week	3
	Always	4
	Night_dogs_yard
	Never	0
	Once per month	1
	Once per week	2
	Several times per week	3
	Always	4
	Day_cats_yard
	Never	0
	Once per month	1
	Once per week	2
	Several times per week	3
	Always	4
	Night_cats_yard
	Never	0
	Once per month	1
	Once per week	2
	Several times per week	3
	Always	4

## Sheet: Variable values_Garden vars
	Distance_to_bushland
	0 – 20 m2	0
	larger than 20 – 50 m2	20
	larger than 50 – 100 m2	50
	larger than 100 – 500 m2	100
	larger than 500 – 1000 m2	500
	larger than 1000 m2	1000
	Yard_size
	less than 10 square meters	5
	10 - 30 square meters	10
	30 - 50 square meters	30
	50 - 100 square meters	50
	over 100 square meters	100
	Don't have the slightest idea.	na
	Yard_type
	Mostly paved/tiled	0
	Half garden/ lawn, and half pavement/ tiles	1
	Mostly garden/ lawn	2
	Veg_comp
	Mainly Australian native plants (same as surrounding/ nearby bushland)	4
	Mainly Australian native plants, but distinct from surrounding/ nearby bushland	3
	Half native/ half non-native	2
	Mainly non-native	1
	Veg_cover (shelter)
	N/A (no backyard)	na
	Absent	0
	Present, but only in one or a few little patches	1
	Present and abundant	2
	Water_provided
	Yes	1
	No	0
	Water_regime
	N/A – I do not have a garden or lawn	na
	Never	0
	Less than once per fortnight	1
	Once per fortnight	2
	Once per week	3
	Daily	4
	Fruit_Veg
	Fruit	1
	Vegetatbles	2
	Both	3
	Neither	0
	Pesticdes
	Yes	1
	No	0
	Herbicides
	Yes	1
	No	0
	Fungicides
	Yes	1
	No	0
